# Supplementary material for: Effect of Supplementary Light with Different Wavelengths on Anthocyanin Composition, Sugar Accumulation and Volatile Compound Profiles of Grapes
Source: Foods. 2023 Nov 17;12(22):4165. doi: 10.3390/foods12224165 (PMC10670164; doi:10.3390/foods12224165)
Supplement: Supplementary file 1 [file foods-12-04165-s001.zip]

Archive with 1 entries (1 files):
- foods-2691805-supplementary.pdf
